# Supplementary material for: Impact of COPD Treatment on Survival in Patients with Advanced Non-Small Cell Lung Cancer
Source: J Clin Med. 2022 Apr 24;11(9):2391. doi: 10.3390/jcm11092391 (PMC9104207; doi:10.3390/jcm11092391)
Supplement: Supplementary file 1 [file jcm-11-02391-s001.zip]

Archive with 1 entries (1 files):
- jcm-1652825-supplementary.pdf
